# Supplementary material for: Nitration-induced ubiquitination and degradation control quality of ERK1
Source: Biochem J. 2019 Jul 2;476(13):1911–26. doi: 10.1042/BCJ20190240 (PMC6604951; doi:10.1042/BCJ20190240)
Supplement: Supplementary Table S1 [file BCJ-476-1911-s1.xlsx]

## Sheet: Sheet1
List of site-specific mutants
ERK1-T207A
ERK1-T198A
ERK1-Y210F
ERK1-Y210E
ERK1-Y210S
ERK1-Y210T
ERK1-EPE
Y210F-EPE
ERK1-APA
ERK1-E237A
Y210F-K220R
Y210F-K287R
Y210F-K317R
Y210F-K294R
ERK1-K317R
ERK1-K294R
ERK1-K294R-K317R
Y210F-K294R-K317R
ERK2-Y193F
